# Supplementary material for: BcSOC1 Promotes Bolting and Stem Elongation in Flowering Chinese Cabbage
Source: Int J Mol Sci. 2022 Mar 22;23(7):3459. doi: 10.3390/ijms23073459 (PMC8998877; doi:10.3390/ijms23073459)
Supplement: Supplementary file 1 [file ijms-23-03459-s001.zip]

Archive with 3 entries (2 files):
- ijms-1629124-supplementary/Supplementary_material/
- ijms-1629124-supplementary/Supplementary_material/Supplementary_material.pdf
- ijms-1629124-supplementary/Supplementary_material/Table S7.xlsx
