# Supplementary material for: BcSOC1 Promotes Bolting and Stem Elongation in Flowering Chinese Cabbage
Source: Int J Mol Sci. 2022 Mar 22;23(7):3459. doi: 10.3390/ijms23073459 (PMC8998877; doi:10.3390/ijms23073459)
Supplement: Supplementary file 1 [file ijms-23-03459-s001.zip › ijms-1629124-supplementary/Supplementary_material/Table S7.xlsx]

## Sheet: Sheet1
Table S7 Days to flowering of all SOC1 transgenic lines in Figure 3B and Table 1
Arabidopsis	Days to flowering
Lines	#1	#2	#3	#4	#5	#6	#7	#8	#9	#10	#11	#12	#13	#14	#15	#16	#17	#18	#19	#20	#21	#22	#23	#24	#25	#26	#27	#28	#29	#30
WT	31	31	30	32	32	33	31	31	30	32	33	32
pBI121:SOC1-1	29	28	27	27	27	28	28	27	29	28	27	27	27	29	28	28	28	27	27	29	27	27	28	28	28
pBI121:SOC1-2	27	26	27	27	26	23	27	27	26	26	25	24	25	26	26	26	24	27	26	27	26	23	26	26	23	26	26	26	27	26
B. campestris	Days to bolting
Lines	#1	#2	#3	#4	#5	#6	#7	#8	#9	#10	#11	#12
WT	30	30	28	29	29	29	30	31	30	31	30	30
pBI121:SOC1-1	25	25	24	25	27	25	26	26	23	23	25	26
pBI121:SOC1-2	23	25	21	23	24	22	23	23	22	25	23	24
B. campestris	Days to first flower
Lines	#1	#2	#3	#4	#5	#6	#7	#8	#9	#10	#11	#12
WT	39	39	37	40	38	39	39	38	38	41	39	40
pBI121:SOC1-1	33	32	32	34	35	33	34	33	30	31	33	35
pBI121:SOC1-2	30	31	27	30	30	29	29	30	28	32	30	32
